# Supplementary material for: Huperzine A Regulates the Physiological Homeostasis of Amyloid Precursor Protein Proteolysis and Tau Protein Conformation—A Computational and Experimental Investigation
Source: Biology (Basel). 2024 Jul 12;13(7):518. doi: 10.3390/biology13070518 (PMC11273828; doi:10.3390/biology13070518)
Supplement: Supplementary file 1 [file biology-13-00518-s001.zip]

Archive with 1 entries (1 files):
- biology-3080718-supplementary.pdf
